# Supplementary material for: Revisiting the Sarcopenic Index in Older Adults with Reduced Kidney Function: Association with EWGSOP2-Defined Probable Sarcopenia
Source: J Clin Med. 2026 Feb 26;15(5):1782. doi: 10.3390/jcm15051782 (PMC12986358; doi:10.3390/jcm15051782)
Supplement: Supplementary file 1 [file jcm-15-01782-s001.zip]

Archive with 1 entries (1 files):
- jcm-4094544-supplementary.pdf
